# Supplementary material for: A Study of a Handrim-Activated Power-Assist Wheelchair Based on a Non-Contact Torque Sensor
Source: Sensors (Basel). 2016 Aug 8;16(8):1251. doi: 10.3390/s16081251 (PMC5017416; doi:10.3390/s16081251)
Supplement: Supplementary file 1 [file sensors-16-01251-s001.zip]

Archive with 2 entries (2 files):
- Fig14_b_100kg user.wmv
- Fig14_a_female user.wmv
